# Supplementary material for: Virtual mortality and near-death experience after a prolonged exposure in a shared virtual reality may lead to positive life-attitude changes
Source: PLoS One. 2018 Nov 5;13(11):e0203358. doi: 10.1371/journal.pone.0203358 (PMC6218023; doi:10.1371/journal.pone.0203358)
Supplement: S1 Data — Some individual defining characteristics such as age and religion have been removed for data protection reasons. (CSV) [file pone.0203358.s005.csv]

condition	catalan	selfesteem	IAT	prioriat	AuthorPro	TextPro	AuthorAnti	TextAnti	AuthorRelative	TextRelative	fod	fod_fulfil	fod_identity	fod_consequences	fod_transcend	fod_annihilation	fod_punish	fod_total	life_appreciation	life_selfacceptance	life_others	life_worldly	life_planetary	life_meaning	life_spiritual	life_religious	life_dappreciation	life_abschanges	mirror1	down1	mybody1	mymovements1	there1	real1	happening1	copresence1	friendly1	collaborate1	uncomfortable1	likedtask1	mirror2	down2	mybody2	mymovements2	there2	real2	happening2	copresence2	friendly2
1	35	34	0.6002	0	7	7.5	1.67	1.5	5.33	6	30	5.6	3.5	3.5	5	2.5	1	4.16	0.5	2	0.8	0	0.4	1	-0.2	-1.5	0	0.78	5	5	6	4	7	6	6	7	7	6	1	6	6	5	6	6	6	6	6	7	5
0	24	32	0.702	0	6.33	6	2	2	4.33	4	22	3.5	2	4.25	5	3.25	2	3.32	0.5	0	0.3	0.14	0.4	0.5	0.2	0	0	0.32
1	37	38	0.617	0	9	9	3	1.5	6	7.5	25	5.4	2.25	6.25	4	3.5	1	4.13	0	0.67	0.1	0	0	1	0.2	0	0	0.2	3	3	3	7	7	6	5	5	6	6	1	5	5	5	5	6	7	6	5	6	6
0	29	25	0.0861	1	4	7	3.33	1.5	0.67	5.5	23	5	3.38	4.5	7	3.75	1	4.48	0.5	0.67	1.3	-0.14	0.6	0	0	0	0	0.52
0	32	22	-0.3097	0	7.67	6.5	3.33	2	4.33	4.5	25	4.7	4.13	5.5	3.25	2.25	1	4.03	0.25	0.33	0.2	0	0	0.5	0	0	0	0.26
1	21	35	0.3952	0	7.33	7.5	3	2	4.33	5.5	19	4.1	2.25	5.75	1	1	1	2.94	0.25	1	0	-0.14	0.2	0	0	0	0.33	0.2	5	5	6	4	6	4	2	6	5	6	1	5	5	5	6	6	6	6	5	6	6
0	27	26	0.2651	0	6.67	4.5	5.67	4.5	1	0	27	5.2	3	3.5	5	2	3	3.9	1	1.33	0.6	-0.57	0	1.25	0.2	-0.25	0.33	0.62
1	26	32	0.5986	0	6.67	8	6.33	5.5	0.33	2.5	14	2.2	1.5	1.5	1	1	1	1.58	0	1	0	-0.29	0	0	0	0	0.33	0.16	5	5	6	6	7	3	5	6	7	7	2	7	6	6	6	6	6	6	7	7	7
1	34	34	0.6714	1	5.67	6	4.33	3	1.33	3	23	4.3	2.13	4.75	6	2	1	3.61	0	0	0.1	0	0.2	-0.25	0.2	0	0.67	0.26	6	4	5	6	6	3	3	4	5	6	3	6	5	3	5	5	6	5	2	4	5
1	29	34	0.7455	0	4.33	4.5	4	4	0.33	0.5	26	5.1	4.13	5.25	6.25	2.75	1	4.58	0.75	0.67	0.8	0.14	-0.4	1	-0.6	-1	0.33	0.7	6	6	6	6	7	5	2	6	6	6	1	6	6	6	6	7	7	4	2	7	6
0	32	32	0.4147	0	5.67	6	1.67	2.5	4	3.5	18	3.7	3	1	2	1.25	1	2.55	0	0	0	0	0	0	0	0	0	0
0	24	31	1.2081	0	4.67	4	2	1.5	2.67	2.5	32	4.8	5.75	5	7	5.5	3	5.39	0.75	0.33	0.1	0.14	0.2	0	0.6	0.25	0.33	0.42
0	33	34	0.9519	0	8.33	8	3.67	3	4.67	5	30	5.2	4.63	3.5	7	5.5	1	4.97	0	0	0.1	0	0.4	0	0	0	0	0.06
0	21	34	0.3521	0	6	7	3.67	3	2.33	4	12	2.7	1.88	3.5	4.25	2.25	1	2.68	0	0	0	0	0	0	0	0	0	0
1	34	40	0.8813	0	8	8	4	2	4	6	19	4.9	3.88	5.5	7	4.25	2	4.81	0.25	0.67	0.3	-0.43	0.2	1	0.6	0	0.33	0.44	5	4	5	6	6	6	7				2		6	6	6	7	7	7	6	6	5
0	30	30	0.508	0	7.67	7	4	2	3.67	5	29	5.9	2.25	6.5	4.75	3.75	1	4.45	0.25	0	0	0.29	0	0	0.2	0	0.33	0.12
1	29	31	1.0657	0	6.67	7	5	4	1.67	3	29	5.7	4.88	5.5	6.25	3.5	2	5.13	0	0.33	0.5	0.29	0.6	0.5	-0.4	-1.25	-0.33	0.62	5	4	6	6	7	7	5	6	6	5	1	7
1	29	31	0.9612	0	5.67	6	2	2	3.67	4	18	4.3	2.63	5.25	4	2.25	1	3.58	0.5	0	0.7	0	0.4	0	0.4	0	0.33	0.42	4	4	4	5	6	6	5	5	5	4	3	5	5	4	4	5	6	5	4	5	4
0	20	34	1.1565	0	5.33	5	3.67	5	1.67	0	12	2.8	1.63	4.25	2	1	1	2.29	0	0	0.2	-0.29	0	0.25	0.4	0	0	0.44
1	31	36
1	29	24	0.928	0	6	6	5	3	1	3	19	4.5	4.38	3	4.25	2.25	5	3.97	0.25	0	0.3	0	0	0	0.2	0	0	0.12	4	3	5	2	6	4	4	4	3	4	2	6	4	3	4	5	4	4	4	5	5
1	30	37	0.9282	1	7	6.5	3.33	2	3.67	4.5	25	4.5	2.25	5.5	2	3.75	1	3.52	1	-0.33	0.6	0	1	1	-0.8	0	-0.67	0.8	5	6	5	3	7	6	4	7	4	4	1	7	5	6	5	6	6	5	3	7	7
0	36	33	-0.481	0	7.67	7.5	2.67	2	5	5.5	10	1.8	1.5	2.25	1	1	1	1.55	0.25	0.33	0.3	0.43	0.6	0	0	0	0	0.28
0	21	32	0.8375	0	6	7	4	2	2	5	20	5.2	2.75	4.75	3	4	1	3.94	0	0.33	0	0	0	0.25	0	0	0	0.12
1	40	32	0.603	0	8	8	2.33	1	5.67	7	25	4.7	3.5	1.25	5.25	3	1	3.68	-0.25	1	0.56	0.57	0.6	1.5	-0.2	-0.75	0.33	0.88	3	3	4	7	7	7	6	7	6	6	1	7	5	6	5	7	7	7	6	6	6
0	36	30	0.8188	1	4	5	3.33	3	0.67	2	23	5.6	2.63	2.75	4.25	3.25	2	3.87	0	1	0.3	0	0	0.75	0.2	0	0	0.22
0	27	34	0.9327	0	7	5.5	6.67	4	0.33	1.5	17	5.2	1.75	4.25	2	1.75	1	3.19	0.25	0.33	0	0	0	0.5	0	0	0	0.1
1	27	30	-0.0756	0	5	6.5	3.67	1.5	1.33	5	20	3.4	4.25	4.75	3.75	2	6	3.74	1	0.67	1.3	-0.57	0.4	0.5	0.6	1.25	0.33	0.82	6	6	6	5	4	6	6	6	5	5	2	6	6	6	6	5	5	6	6	6	3
1	32	35	1.1702	0	5.67	7.5	3	2	2.67	5.5	20	4	1.63	4	2.5	1.25	1	2.74	0.25	1.33	0.5	-0.14	0	1.5	0.4	0	-0.33	0.44	2	3	3	4	6	6	4	3	4	5	1	7	4	3	4	3	7	6	5	6	6
0	25	34	0.8401	0	3.67	6	2.33	1.5	1.33	4.5	14	2.5	2	6.25	2.5	2.5	1	2.81	0	-0.33	0	0.43	0.8	0.25	0	0	0	0.22
1	21	37	0.9365	0	8.33	8	1	2	7.33	6	20	5.6	3.13	4.75	2	4.25	1	4.06	0	0.33	0.4	0	0.6	0	0	0	0	0.16	5	5	6	7	7	6	3	6	6	6	5	6	6	6	6	5	7	6	4	6	5
0	28	32	0.2657	0	8.33	8	4.33	3.5	4	4.5	14	4	1.38	3.75	1.75	1	1	2.52	0	0.67	0.5	-0.14	0.4	0.5	0.2	0	-0.33	0.36
0
1
[truncated: 51 more columns]
